# Supplementary material for: Variability in performance of genetic-enhanced DXA-BMD prediction models across diverse ethnic and geographic populations: A risk prediction study
Source: PLoS Med. 2024 Aug 30;21(8):e1004451. doi: 10.1371/journal.pmed.1004451 (PMC11404845; doi:10.1371/journal.pmed.1004451)
Supplement: S1 Table — RA, rheumatoid arthritis. (XLSX) [file pmed.1004451.s001.xlsx]

## Sheet: S1 Table
S1 Table. Used ICD10 and self-reported codes for extracting fracture and RA cases
	ICD10	Self-reported
Fragility Fracture codes	M484~M485, M8000~M8008, M8080~M8088, M810~S127, S220~S225, S320~S329, S420~S429, S520~S529, S720~S729, S820~S829, Z87310	1630, 1631, 1632, 1633, 1634, 1635, 1636, 1637, 1638, 1644, 1645, 1646, 1647, 1648, 1649, 1650, 1651, 1652, 1653
Excluded Fracture codes	M8009, M801, M802, M803, M804, M805, M8050, M809, M840, M841, M842, M843, M844, M907, M966, P130, P134, S02, S12, S42, S62, S92, T02, T08, T10, T12, T142, T902, T911, T912, T921, T922, T931, T932, X5909	1626, 1627, 1628, 1629, 1639, 1640, 1654, 1655, 1656
RA codes	M05, M06	-
RA: rheumatoid arthritis.
