# Supplementary material for: Variability in performance of genetic-enhanced DXA-BMD prediction models across diverse ethnic and geographic populations: A risk prediction study
Source: PLoS Med. 2024 Aug 30;21(8):e1004451. doi: 10.1371/journal.pmed.1004451 (PMC11404845; doi:10.1371/journal.pmed.1004451)
Supplement: S2 Table — LR, linear regression; PRS, polygenic risk score; LASSO, regression with least absolute shrinkage and selection operator; CNN, convolutional neural network; FNK-BMD, bone mineral density at femoral neck; SPN-BMD, bone mineral density at lumbar spine. (XLSX) [file pmed.1004451.s002.xlsx]

## Sheet: S2 Table
S2 Table. Input features of prediction models.
Model	Input features	P threshold	Number of input SNPs
			FNK-BMD	SPN-BMD
LR	Clinical factors	-	-	-
(Only clinical factors)
PRS	Clinical + Genetic factors	5e-08	124	140
LR		5e-07	272	276
LASSO		5e-06	836	820
CNN		5e-05	3232	3416
		0.0005	19164	19452
LR: Linear regression.
PRS: polygenic risk score.
LASSO: Regression with Least absolute shrinkage and selection operator.
CNN: Convolutional Neural Network.
FNK-BMD: Bone mineral density at femoral neck.
SPN-BMD: Bone mineral density at lumbar spine.
