# Supplementary material for: Variability in performance of genetic-enhanced DXA-BMD prediction models across diverse ethnic and geographic populations: A risk prediction study
Source: PLoS Med. 2024 Aug 30;21(8):e1004451. doi: 10.1371/journal.pmed.1004451 (PMC11404845; doi:10.1371/journal.pmed.1004451)
Supplement: S3 Table — LR, linear regression; PRS, polygenic risk score; LASSO, regression with least absolute shrinkage and selection operator; CNN, convolutional neural network; R2, the coefficient of determination; PCC, Pearson correlation coefficient. (XLSX) [file pmed.1004451.s003.xlsx]

## Sheet: S3 Table
S3 Table. Performance of all four FNK-BMD prediction models in the testing datasets
Dataset	Avg_GD	Model	P_threshold	R2	R2_95CI_Lower	R2_95CI_Upper	PCC	PCC_95CI_Lower	PCC_95CI_Upper
UKBB_Britsh_Testing	0.0259473	PRS	5e-06	0.195941	0.184732	0.207151	0.459156	0.452154	0.466158
UKBB_OtherWhite	0.0434727	PRS	5e-06	0.185842	0.170943	0.20074	0.466896	0.458802	0.47499
UKBB_EAS	0.273803	PRS	5e-06	-1.27784	-1.60236	-0.953315	0.198998	0.173496	0.2245
UKBB_AFR	0.351905	PRS	5e-06	-157.197	-195.487	-118.906	0.0578849	0.0499503	0.0658196
UKBB_OtherAncestry	0.140412	PRS	5e-06	-9.43069	-11.8013	-7.06011	0.286251	0.276921	0.295581
LOS_AFR	0.346119	PRS	5e-06	-76.3523	-96.1984	-56.5061	0.0667505	0.0612277	0.0722732
LOS_CAU	0.0472053	PRS	5e-06	-328.428	-412.862	-243.995	0.195971	0.178312	0.21363
COS_EAS	0.274302	PRS	5e-06	-1096.77	-1376.38	-817.149	0.280463	0.267279	0.293648
KCOS_CAU	0.0326852	PRS	5e-06	-0.0163432	-0.0211857	-0.0115007	0.00996558	0.00866962	0.0112615
MrOS_AFR	0.329016	PRS	5e-06	-350.051	-437.931	-262.171	0.0527588	0.0483989	0.0571188
MrOS_CAU	0.0415457	PRS	5e-06	-1453.12	-1816.34	-1089.9	0.275227	0.260514	0.28994
MrOS_EAS	0.277578	PRS	5e-06	-1964.45	-2455.88	-1473.03	-0.0556286	-0.0626002	-0.048657
MrOS_HIS	0.120437	PRS	5e-06	-1515.61	-1893.83	-1137.39	0.10967	0.101994	0.117346
CHS_AFR	0.235859	PRS	5e-06	-679.076	-858.921	-499.23	0.0290515	0.0187876	0.0393154
CHS_CAU	0.0651796	PRS	5e-06	-1260.96	-1591.2	-930.71	0.198266	0.17447	0.222061
WHI_AFR	0.326444	PRS	5e-06	-435.255	-544.663	-325.848	0.117295	0.111248	0.123343
WHI_HIS	0.120043	PRS	5e-06	-1790.75	-2239.59	-1341.92	0.227552	0.211821	0.243282
UKBB_Britsh_Testing	0.0259473	LR	5e-07	0.230783	0.230098	0.231467	0.485846	0.485358	0.486334
UKBB_OtherWhite	0.0434727	LR	5e-07	0.227385	0.22558	0.229191	0.496002	0.494942	0.497063
UKBB_EAS	0.273803	LR	5e-07	0.243503	0.238119	0.248887	0.514364	0.510453	0.518274
UKBB_AFR	0.351905	LR	5e-07	-10.7055	-11.3418	-10.0691	0.222073	0.210769	0.233378
UKBB_OtherAncestry	0.140412	LR	5e-07	-0.557654	-0.596691	-0.518616	0.350312	0.345877	0.354747
LOS_AFR	0.346119	LR	5e-07	-10.6468	-13.131	-8.16262	0.181568	0.175539	0.187597
LOS_CAU	0.0472053	LR	5e-07	-5.33878	-7.32811	-3.34944	0.406255	0.385714	0.426797
COS_EAS	0.274302	LR	5e-07	-7.03173	-9.42088	-4.64258	0.275051	0.262268	0.287835
KCOS_CAU	0.0326852	LR	5e-07	-6.01166	-8.42355	-3.59977	0.514661	0.492711	0.53661
MrOS_AFR	0.329016	LR	5e-07	-9.20397	-11.5201	-6.88787	0.121066	0.11137	0.130761
MrOS_CAU	0.0415457	LR	5e-07	-7.56013	-10.2959	-4.82437	0.28855	0.272765	0.304335
MrOS_EAS	0.277578	LR	5e-07	-8.97117	-12.1646	-5.7777	0.225701	0.213171	0.23823
MrOS_HIS	0.120437	LR	5e-07	-7.55396	-10.0684	-5.03956	0.128318	0.117039	0.139596
CHS_AFR	0.235859	LR	5e-07	-14.2317	-18.4326	-10.0308	0.359231	0.344689	0.373773
CHS_CAU	0.0651796	LR	5e-07	-8.26738	-11.2275	-5.30731	0.390715	0.377221	0.404209
WHI_AFR	0.326444	LR	5e-07	-9.83385	-12.3007	-7.36699	0.206672	0.201132	0.212212
WHI_HIS	0.120043	LR	5e-07	-9.85702	-13.2471	-6.46694	0.362962	0.351115	0.374809
UKBB_Britsh_Testing	0.0259473	LASSO	5e-06	0.240347	0.238919	0.241774	0.492961	0.491889	0.494033
UKBB_OtherWhite	0.0434727	LASSO	5e-06	0.240599	0.238258	0.242941	0.500866	0.499597	0.502135
UKBB_EAS	0.273803	LASSO	5e-06	0.117342	0.0878938	0.146789	0.505461	0.497688	0.513234
UKBB_AFR	0.351905	LASSO	5e-06	-0.0890635	-0.1734	-0.00472658	0.410853	0.391549	0.430157
UKBB_OtherAncestry	0.140412	LASSO	5e-06	0.175268	0.165893	0.184644	0.465118	0.462332	0.467905
LOS_AFR	0.346119	LASSO	5e-06	-0.419887	-0.659908	-0.179867	0.430553	0.413629	0.447476
LOS_CAU	0.0472053	LASSO	5e-06	-0.249565	-0.624359	0.125229	0.563512	0.559147	0.567877
COS_EAS	0.274302	LASSO	5e-06	-1.86554	-2.55305	-1.17803	0.264261	0.262325	0.266198
KCOS_CAU	0.0326852	LASSO	5e-06	-0.423132	-1.17789	0.331625	0.600071	0.597548	0.602595
MrOS_AFR	0.329016	LASSO	5e-06	-0.985248	-1.70464	-0.265856	0.339546	0.322484	0.356608
MrOS_CAU	0.0415457	LASSO	5e-06	-0.761999	-1.64046	0.116461	0.377053	0.374447	0.379659
MrOS_EAS	0.277578	LASSO	5e-06	-1.13068	-2.1477	-0.11366	0.263885	0.256031	0.271739
MrOS_HIS	0.120437	LASSO	5e-06	-0.956985	-1.84907	-0.0648954	0.162645	0.154222	0.171069
CHS_AFR	0.235859	LASSO	5e-06	-3.13564	-3.72048	-2.5508	0.412372	0.401268	0.423476
CHS_CAU	0.0651796	LASSO	5e-06	-4.89165	-5.61327	-4.17002	0.436872	0.433722	0.440022
WHI_AFR	0.326444	LASSO	5e-06	-1.00039	-1.83956	-0.161213	0.434975	0.414868	0.455081
WHI_HIS	0.120043	LASSO	5e-06	-0.827172	-1.81727	0.162926	0.542093	0.536839	0.547347
UKBB_Britsh_Testing	0.0259473	CNN_network	5e-06	0.207278	0.201994	0.212561	0.466195	0.462373	0.470017
UKBB_OtherWhite	0.0434727	CNN_network	5e-06	0.193248	0.182448	0.204049	0.468272	0.462195	0.474349
UKBB_EAS	0.273803	CNN_network	5e-06	-0.196439	-0.539203	0.146324	0.435413	0.42431	0.446516
UKBB_AFR	0.351905	CNN_network	5e-06	-43.9331	-69.7544	-18.1118	0.270417	0.236048	0.304785
UKBB_OtherAncestry	0.140412	CNN_network	5e-06	-2.22162	-3.58289	-0.860347	0.32615	0.278626	0.373675
LOS_AFR	0.346119	CNN_network	5e-06	-6.4681	-9.53286	-3.40335	0.298158	0.269556	0.326759
LOS_CAU	0.0472053	CNN_network	5e-06	-0.288767	-0.46676	-0.110774	0.471552	0.449855	0.49325
COS_EAS	0.274302	CNN_network	5e-06	-9.28132	-14.1192	-4.44342	0.252483	0.240174	0.264792
KCOS_CAU	0.0326852	CNN_network	5e-06	-0.458438	-0.71625	-0.200626	0.519784	0.501781	0.537787
MrOS_AFR	0.329016	CNN_network	5e-06	-5.56798	-8.31543	-2.82053	0.231774	0.205483	0.258065
MrOS_CAU	0.0415457	CNN_network	5e-06	-0.701948	-1.02584	-0.378052	0.337013	0.327691	0.346335
MrOS_EAS	0.277578	CNN_network	5e-06	-11.9359	-18.619	-5.25274	0.197954	0.179435	0.216473
MrOS_HIS	0.120437	CNN_network	5e-06	-1.69479	-2.33518	-1.0544	0.13145	0.109956	0.152943
CHS_AFR	0.235859	CNN_network	5e-06	-8.79785	-12.0456	-5.55011	0.366622	0.346035	0.387208
CHS_CAU	0.0651796	CNN_network	5e-06	-3.33359	-4.20824	-2.45895	0.393374	0.382955	0.403794
WHI_AFR	0.326444	CNN_network	5e-06	-7.78827	-11.5315	-4.04502	0.328081	0.298305	0.357857
WHI_HIS	0.120043	CNN_network	5e-06	-2.62067	-3.89321	-1.34813	0.409791	0.379249	0.440332
