# Supplementary material for: Variability in performance of genetic-enhanced DXA-BMD prediction models across diverse ethnic and geographic populations: A risk prediction study
Source: PLoS Med. 2024 Aug 30;21(8):e1004451. doi: 10.1371/journal.pmed.1004451 (PMC11404845; doi:10.1371/journal.pmed.1004451)
Supplement: S4 Table — LR, linear regression; PRS, polygenic risk score; LASSO, regression with least absolute shrinkage and selection operator; CNN, convolutional neural network; R2, the coefficient of determination; PCC, Pearson correlation coefficient. (XLSX) [file pmed.1004451.s004.xlsx]

## Sheet: S4 Table
S Table 4. Performance of all four SPN-BMD prediction models in the testing datasets
Dataset	Avg_GD	Model	P_threshold	R2	R2_95CI_Lower	R2_95CI_Upper	PCC	PCC_95CI_Lower	PCC_95CI_Upper
UKBB_Britsh_Testing	0.0259473	PRS	5e-08	0.421496	0.419021	0.423971	0.651628	0.650061	0.653196
UKBB_OtherWhite	0.0434727	PRS	5e-08	0.378376	0.372938	0.383814	0.637103	0.634742	0.639464
UKBB_EAS	0.273803	PRS	5e-08	-0.527286	-0.64255	-0.412022	0.393945	0.386276	0.401614
UKBB_AFR	0.351905	PRS	5e-08	-116.211	-126.658	-105.763	0.165467	0.16327	0.167663
UKBB_OtherAncestry	0.140412	PRS	5e-08	-6.27875	-6.84439	-5.71312	0.275359	0.270311	0.280406
LOS_AFR	0.346119	PRS	5e-08	-845.78	-908.699	-782.862	0.0973041	0.0964165	0.0981918
LOS_CAU	0.0472053	PRS	5e-08	-2152.03	-2311.87	-1992.18	0.144804	0.141359	0.148248
COS_EAS	0.274302	PRS	5e-08	-7497.89	-8048.78	-6947	0.207162	0.204159	0.210165
KCOS_CAU	0.0326852	PRS	5e-08	-5053.42	-5420.2	-4686.64	0.254457	0.250655	0.25826
MrOS_AFR	0.329016	PRS	5e-08	-1542.63	-1654.26	-1430.99	0.0937437	0.0932749	0.0942125
MrOS_CAU	0.0415457	PRS	5e-08	-3601.99	-3864.01	-3339.97	0.200936	0.19896	0.202912
MrOS_EAS	0.277578	PRS	5e-08	-4011.68	-4301.77	-3721.59	0.00799237	0.00456228	0.0114224
MrOS_HIS	0.120437	PRS	5e-08	-3597.4	-3859.32	-3335.48	-0.00565427	-0.00707039	-0.00423815
CHS_AFR	0.235859	PRS	5e-08	-1513.72	-1627.68	-1399.75	-0.00743506	-0.00973617	-0.00513395
CHS_CAU	0.0651796	PRS	5e-08	-1858.13	-1997.99	-1718.26	0.223089	0.221409	0.224768
WHI_AFR	0.326444	PRS	5e-08	-2521.59	-2702.23	-2340.94	0.128811	0.127733	0.129888
WHI_HIS	0.120043	PRS	5e-08	-4839	-5187.63	-4490.37	0.178141	0.175072	0.181211
UKBB_Britsh_Testing	0.0259473	LR	5e-07	0.445708	0.445102	0.446315	0.668453	0.668031	0.668874
UKBB_OtherWhite	0.0434727	LR	5e-07	0.434936	0.433202	0.43667	0.665776	0.664842	0.666709
UKBB_EAS	0.273803	LR	5e-07	0.146357	0.108045	0.18467	0.524291	0.504139	0.544444
UKBB_AFR	0.351905	LR	5e-07	-2.70529	-3.12259	-2.28799	0.311769	0.301193	0.322345
UKBB_OtherAncestry	0.140412	LR	5e-07	0.170867	0.150745	0.190988	0.563377	0.559477	0.567278
LOS_AFR	0.346119	LR	5e-07	-9.70303	-11.411	-7.99506	0.149333	0.14358	0.155085
LOS_CAU	0.0472053	LR	5e-07	-3.24808	-3.98655	-2.50961	0.25246	0.24429	0.260631
COS_EAS	0.274302	LR	5e-07	-7.17641	-8.42872	-5.92409	0.154906	0.146556	0.163257
KCOS_CAU	0.0326852	LR	5e-07	-2.27518	-2.77342	-1.77695	0.29685	0.284038	0.309663
MrOS_AFR	0.329016	LR	5e-07	-5.88869	-6.82757	-4.94982	-0.0310484	-0.0484391	-0.0136577
MrOS_CAU	0.0415457	LR	5e-07	-1.93159	-2.40931	-1.45387	0.152408	0.139152	0.165665
MrOS_EAS	0.277578	LR	5e-07	-2.33367	-2.92792	-1.73943	0.0834092	0.0608941	0.105924
MrOS_HIS	0.120437	LR	5e-07	-2.45023	-3.04955	-1.85092	0.114431	0.0975394	0.131322
CHS_AFR	0.235859	LR	5e-07	-9.57168	-10.9672	-8.17617	0.213163	0.198308	0.228017
CHS_CAU	0.0651796	LR	5e-07	-6.0419	-7.02038	-5.06341	0.262726	0.25223	0.273223
WHI_AFR	0.326444	LR	5e-07	-7.29364	-8.54294	-6.04435	0.152525	0.145046	0.160004
WHI_HIS	0.120043	LR	5e-07	-2.32599	-2.89884	-1.75315	0.268755	0.258879	0.278631
UKBB_Britsh_Testing	0.0259473	LASSO	5e-07	0.447898	0.447403	0.448392	0.669912	0.669555	0.67027
UKBB_OtherWhite	0.0434727	LASSO	5e-07	0.44168	0.440813	0.442547	0.668751	0.668184	0.669318
UKBB_EAS	0.273803	LASSO	5e-07	0.21516	0.196727	0.233593	0.605509	0.599989	0.611029
UKBB_AFR	0.351905	LASSO	5e-07	-0.333433	-0.446364	-0.220502	0.408271	0.39515	0.421392
UKBB_OtherAncestry	0.140412	LASSO	5e-07	0.310447	0.302319	0.318575	0.598307	0.594211	0.602404
LOS_AFR	0.346119	LASSO	5e-07	-1.83027	-2.14529	-1.51525	0.220235	0.213749	0.226721
LOS_CAU	0.0472053	LASSO	5e-07	-1.64076	-2.04583	-1.23568	0.301902	0.295015	0.30879
COS_EAS	0.274302	LASSO	5e-07	-4.47093	-4.98977	-3.95209	0.160611	0.153686	0.167535
KCOS_CAU	0.0326852	LASSO	5e-07	-1.20218	-1.55178	-0.85259	0.339638	0.331127	0.348149
MrOS_AFR	0.329016	LASSO	5e-07	-0.907054	-1.06602	-0.748092	0.0578715	0.0350319	0.0807111
MrOS_CAU	0.0415457	LASSO	5e-07	-0.656836	-0.877986	-0.435685	0.206601	0.19787	0.215333
MrOS_EAS	0.277578	LASSO	5e-07	-0.725155	-0.945725	-0.504585	0.201902	0.188323	0.215482
MrOS_HIS	0.120437	LASSO	5e-07	-0.803632	-1.04492	-0.562341	0.160955	0.141114	0.180796
CHS_AFR	0.235859	LASSO	5e-07	-3.93699	-4.58301	-3.29097	0.319837	0.308029	0.331645
CHS_CAU	0.0651796	LASSO	5e-07	-3.77212	-4.37413	-3.17012	0.281872	0.277506	0.286239
WHI_AFR	0.326444	LASSO	5e-07	-1.27832	-1.53494	-1.02171	0.24758	0.236653	0.258508
WHI_HIS	0.120043	LASSO	5e-07	-1.00469	-1.30749	-0.70188	0.322232	0.312312	0.332151
UKBB_Britsh_Testing	0.0259473	CNN_network	5e-07	0.442935	0.441887	0.443983	0.667189	0.666552	0.667826
UKBB_OtherWhite	0.0434727	CNN_network	5e-07	0.443127	0.441692	0.444562	0.667662	0.666779	0.668545
UKBB_EAS	0.273803	CNN_network	5e-07	-1.5641	-2.04465	-1.08355	0.594608	0.590989	0.598228
UKBB_AFR	0.351905	CNN_network	5e-07	-5.81277	-7.08568	-4.53985	0.444974	0.430335	0.459612
UKBB_OtherAncestry	0.140412	CNN_network	5e-07	-0.396	-0.579446	-0.212554	0.48485	0.461934	0.507766
LOS_AFR	0.346119	CNN_network	5e-07	-2.30661	-2.7208	-1.89243	0.235698	0.229241	0.242155
LOS_CAU	0.0472053	CNN_network	5e-07	-0.38605	-0.428196	-0.343904	0.323285	0.321496	0.325074
COS_EAS	0.274302	CNN_network	5e-07	-3.90144	-4.15467	-3.64821	0.139182	0.137308	0.141056
KCOS_CAU	0.0326852	CNN_network	5e-07	-0.211439	-0.262649	-0.160228	0.368774	0.366373	0.371174
MrOS_AFR	0.329016	CNN_network	5e-07	-1.01829	-1.23727	-0.799311	-0.0510938	-0.0627303	-0.0394573
MrOS_CAU	0.0415457	CNN_network	5e-07	-0.0480903	-0.0823071	-0.0138735	0.234459	0.231515	0.237404
MrOS_EAS	0.277578	CNN_network	5e-07	-0.317637	-0.461219	-0.174055	0.220012	0.21025	0.229774
MrOS_HIS	0.120437	CNN_network	5e-07	-0.0968135	-0.137835	-0.0557915	0.180608	0.174448	0.186768
CHS_AFR	0.235859	CNN_network	5e-07	-1.13625	-1.26465	-1.00784	0.340013	0.33603	0.343996
CHS_CAU	0.0651796	CNN_network	5e-07	-2.68893	-2.80408	-2.57378	0.29378	0.292203	0.295357
WHI_AFR	0.326444	CNN_network	5e-07	-2.18906	-2.86023	-1.5179	0.331741	0.323423	0.340059
WHI_HIS	0.120043	CNN_network	5e-07	-0.517907	-0.843923	-0.191892	0.414709	0.412412	0.417006
