# Supplementary material for: Variability in performance of genetic-enhanced DXA-BMD prediction models across diverse ethnic and geographic populations: A risk prediction study
Source: PLoS Med. 2024 Aug 30;21(8):e1004451. doi: 10.1371/journal.pmed.1004451 (PMC11404845; doi:10.1371/journal.pmed.1004451)
Supplement: S5 Table — Coef: Coefficient of the covariates after stepwise regression. Pval: P-values of the covariates after stepwise regression. ‘-‘ represents that the covariate was removed from the stepwise regression (or not available in this data set). (XLSX) [file pmed.1004451.s005.xlsx]

## Sheet: S5 Table
S5 Table. Coefficients of covariates for FNK-BMD in each cohort
Dataset	UKBB_Britsh_Training		UKBB_Britsh_ModelSelection		UKBB_Britsh_Testing		UKBB_Other_White		UKBB_African		UKBB_East_Asian		UKBB_Other_Ancestry		LOS_CAU		LOS_AFR		KCOS_CAU		COS_EAS		MrOS_CAU		MrOS_AFR		MrOS_EAS		MrOS_HIS		MrOS_AFR		WHI_AFR		WHI_HIS		CHS_AFR		CHS_CAU
Covariates	Coefficient	Pval	Coefficient	Pval	Coefficient	Pval	Coefficient	Pval	Coefficient	Pval	Coefficient	Pval	Coefficient	Pval	Coefficient	Pval	Coefficient	Pval	Coefficient	Pval	Coefficient	Pval	Coefficient	Pval	Coefficient	Pval	Coefficient	Pval	Coefficient	Pval	Coefficient	Pval	Coefficient	Pval	Coefficient	Pval	Coefficient	Pval	Coefficient	Pval
SexMale	0.0393332	7.26883e-47	0.0277557	3.47912e-09	0.0302623	3.63495e-10	0.0218096	0.00604676	-	-	-	-	-	-	-	-	0.0424368	0.000134889	-	-	0.0787849	2.54368e-39	-	-	-	-	-	-	-	-	-	-	-	-	-	-	0.0461848	0.000482742	0.0337972	0.0109007
Age_normalized	-0.115411	7.06899e-16	-0.121739	6.76218e-07	-0.0969985	0.000104732	-0.0985377	0.0151973	-0.0277411	0.0124682	-0.512906	0.00953154	-	-	-0.0606897	1.00502e-06	-0.0277913	6.29966e-17	-0.0836949	2.21147e-18	-	-	-	-	-	-	-	-	-	-	-	-	-0.162627	0.0464525	-	-	1.01672	0.00117363	-0.0307869	0.00126094
Age_2_normalized	0.0902753	2.84763e-10	0.0987784	5.49202e-05	0.0732485	0.00343879	0.071922	0.0777842	-	-	0.525739	0.0111868	-0.0155811	0.000375338	0.0484118	0.0066433	-	-	0.0680713	3.95822e-08	-0.0505152	1.02232e-68	-0.012654	9.48189e-11	-	-	-	-	-	-	-	-	0.128677	0.125115	-0.0271058	4.43491e-07	-0.899194	0.000880461	-	-
Height_normalized	0.00964857	1.50227e-11	0.0104281	2.19131e-05	0.0125908	9.40963e-07	0.00842395	0.0402906	0.0193989	0.102576	-0.0270794	0.164595	0.0201755	0.000232858	0.0108935	0.0109089	0.0133187	0.024303	0.0119798	0.00177592	-0.036765	5.62005e-29	-0.00633383	0.0250852	-	-	-	-	-	-	-	-	-	-	-	-	-	-	-	-
Weight_normalized	0.0450707	0	0.0480923	2.36896e-138	0.0424609	1.59968e-99	0.0424826	8.77197e-39	0.052921	1.66754e-06	0.134652	1.64447e-08	0.0521307	1.1636e-18	0.0490432	1.15791e-46	0.0449144	4.4885e-47	0.0431545	2.12641e-48	0.0660646	2.33188e-31	0.0494406	9.37191e-100	0.068075	3.33079e-12	0.043308	0.00238178	0.0302583	0.0305572	0.068075	3.33079e-12	0.0511236	1.44697e-34	0.0522159	7.51514e-24	0.0231655	7.21732e-12	0.0223238	6.10704e-12
DrinkingYes	0.0206655	0.00022902	0.0266236	0.00510998	0.0175915	0.0722911	0.0404729	0.00464385	-	-	-	-	-	-	-	-	-	-	0.0120062	0.1026	-	-	0.0165216	6.36691e-06	-	-	-	-	-	-	-	-	-	-	-	-	0.0329312	0.0150247	-	-
SmokingYes	-0.00392062	0.0394966	-	-	-	-	-	-	0.0307851	0.164524	-	-	0.0148033	0.138299	-	-	-	-	-	-	-	-	-0.00918969	0.0106251	-0.0389588	0.0526568	-	-	-	-	-0.0389588	0.0526568	-	-	-	-	-	-	-	-
ExerciseYes	0.0168628	1.63022e-06	0.0169783	0.00492446	0.0211618	0.000645855	-	-	-	-	0.0449449	0.169364	0.0260284	0.0767928	0.0308117	0.000260802	-	-	0.0225355	0.00218705	0.023743	2.63846e-05	-	-	-	-	-	-	-	-	-	-	-	-	-	-	-	-	0.0416141	0.0959393
PC1	0.000627582	0.00457419	0.000734932	0.0575882	-	-	-	-	-	-	-	-	0.000317927	1.82136e-05	-	-	0.000362225	0.00028848	0.000898816	0.0365586	-0.00373615	0.072082	0.0015862	0.0139244	-	-	-	-	0.00177537	0.100738	-	-	0.000477427	0.0110402	-	-	0.000655406	0.0284961	-	-
PC2	-	-	-	-	-	-	-	-	-	-	-	-	-	-	-	-	-	-	-	-	-	-	-	-	-0.00479749	0.00246098	-	-	-0.00260296	0.129264	-0.00479749	0.00246098	-	-	-	-	-	-	0.00276369	0.0431375
PC3	-	-	-	-	-	-	-	-	-	-	-	-	0.00020844	0.0312658	-	-	-	-	-	-	-	-	-	-	-	-	-	-	-	-	-	-	-	-	-0.00144473	0.0728224	-	-	-0.00273155	0.00604675
PC4	0.00066823	1.97842e-06	-	-	-	-	0.000258186	0.0481643	-	-	-	-	0.000295249	0.1403	-	-	-	-	0.000998467	0.135246	-	-	0.00080266	0.040181	-	-	-	-	-0.00508981	0.166819	-	-	-	-	-	-	-	-	-	-
PC5	-0.000513975	0.000185031	-0.000749542	0.00172324	-0.000353681	0.146424	-	-	0.0116328	0.0550698	-	-	-	-	-	-	0.0110322	0.00667079	-	-	0.00536361	0.141882	0.00190054	0.00173887	-	-	-	-	-	-	-	-	0.0101083	0.0455256	-	-	-	-	-	-
PC6	-	-	-	-	-	-	-	-	0.00511589	0.126268	-	-	-	-	-	-	-	-	-	-	-0.00678573	0.0349639	-	-	0.0263028	0.0117579	-	-	-0.0134588	0.0690525	0.0263028	0.0117579	-	-	-	-	-	-	-	-
PC7	-	-	-	-	-0.000766218	0.11755	-	-	-0.00479394	0.0073007	-	-	-	-	-0.00170708	0.149961	-	-	-0.00264077	0.0529275	-	-	-	-	-	-	-	-	-0.00947039	0.104874	-	-	-	-	-	-	0.0144458	0.0538971	-	-
PC8	-	-	-	-	0.00103968	0.0562978	-	-	-	-	-	-	-	-	-	-	-	-	-	-	-	-	0.00282896	0.0452536	-	-	-	-	-	-	-	-	-	-	-	-	-	-	-	-
PC9	-	-	-	-	-	-	-	-	-	-	-	-	-	-	-	-	-	-	0.00191901	0.132079	-	-	-	-	-0.0166256	0.0165762	-	-	-	-	-0.0166256	0.0165762	-	-	-	-	0.00793824	0.0579705	-	-
PC10	-	-	-	-	0.00164294	0.0191007	-	-	-	-	0.00879415	0.146956	-0.000552801	0.0860551	-	-	-	-	-	-	0.00482611	0.14136	0.00272341	0.0466925	-	-	-0.0105894	0.0197251	-	-	-	-	-0.00840153	0.0998781	-	-	-	-	-	-
Coef: Coefficient of the covariates after stepwise regression.
Pval: P values of the covariates after stepwise regression.
‘-‘ represents that the covariate was removed from the stepwise regression (or not available in this data set).
